# Supplementary material for: NetMHCpan-4.2: improved prediction of CD8+ epitopes by use of transfer learning and structural features
Source: Front Immunol. 2025 Aug 7;16:1616113. doi: 10.3389/fimmu.2025.1616113 (PMC12367478; doi:10.3389/fimmu.2025.1616113)
Supplement: Supplementary Table 2 — Allelic frequencies from allelefrequencies.net. The frequencies are provided in the external file ‘table_s2.xlsx’. [file Table2.xlsx]

## Sheet: Sheet1
Supplementary table 2: Allelic frequencies from allelefrequencies.net.
Allele	Frequency
HLA-A01:01	0.0966474
HLA-A01:02	0.000707247
HLA-A01:03	0.00413863
HLA-A01:06	4.05456e-05
HLA-A01:07	3.74021e-06
HLA-A01:08	2.2255e-07
HLA-A01:09	1.08261e-05
HLA-A01:10	5.71865e-06
HLA-A01:100	2.02319e-08
HLA-A01:106	3.43942e-07
HLA-A01:11	6.14239e-06
HLA-A01:12	4.12539e-06
HLA-A01:123	2.02319e-08
HLA-A01:13	3.12189e-06
HLA-A01:136	2.52089e-06
HLA-A01:14	6.02843e-06
HLA-A01:15	2.02319e-09
HLA-A01:16	6.14239e-06
HLA-A01:17	0.000915609
HLA-A01:18	6.14239e-06
HLA-A01:19	2.2255e-07
HLA-A01:198	2.02319e-08
HLA-A01:20	3.84405e-07
HLA-A01:208	2.02319e-08
HLA-A01:220	2.02319e-08
HLA-A01:229	2.02319e-08
HLA-A01:23	4.06673e-06
HLA-A01:24	3.72266e-07
HLA-A01:247	4.04637e-08
HLA-A01:25	7.13982e-06
HLA-A01:26	2.792e-07
HLA-A01:27	2.02319e-09
HLA-A01:28	4.71524e-07
HLA-A01:29	2.02319e-08
HLA-A01:30	2.83246e-07
HLA-A01:33	6.06956e-08
HLA-A01:36	0.00090132
HLA-A01:38	1.00269e-06
HLA-A01:39	4.04637e-08
HLA-A01:40	3.2371e-07
HLA-A01:43	1.82087e-07
HLA-A01:44	1.01888e-06
HLA-A01:57	2.02319e-08
HLA-A01:61	2.02319e-08
HLA-A01:66	8.09274e-09
HLA-A01:67	2.02319e-08
HLA-A01:68	2.02319e-08
HLA-A01:69	2.02319e-08
HLA-A01:72	4.04637e-08
HLA-A01:86	1.85526e-06
HLA-A01:91	3.43942e-07
HLA-A02:01	0.161844
HLA-A02:02	0.0175542
HLA-A02:03	0.0096333
HLA-A02:04	0.00044517
HLA-A02:05	0.0102909
HLA-A02:06	0.0167857
HLA-A02:07	0.0109998
HLA-A02:08	7.53059e-05
HLA-A02:09	1.26595e-05
HLA-A02:10	0.000275077
HLA-A02:101	5.54353e-07
HLA-A02:102	4.49147e-07
HLA-A02:103	8.09274e-08
HLA-A02:104	1.21391e-06
HLA-A02:105	1.21391e-07
HLA-A02:106	8.09274e-08
HLA-A02:107	3.64173e-08
HLA-A02:108	1.61855e-07
HLA-A02:11	0.00344913
HLA-A02:110	4.23655e-06
HLA-A02:112	8.90202e-08
HLA-A02:114	2.06365e-07
HLA-A02:115	4.04637e-07
HLA-A02:118	1.10769e-06
HLA-A02:119	1.23617e-06
HLA-A02:12	3.10937e-05
HLA-A02:120	8.09274e-09
HLA-A02:121	1.69948e-07
HLA-A02:122	1.12085e-06
HLA-A02:123	4.22846e-07
HLA-A02:125	2.83246e-07
HLA-A02:128	6.06956e-08
HLA-A02:129	1.01159e-07
HLA-A02:13	9.71206e-05
HLA-A02:130	2.83246e-07
HLA-A02:133	1.35432e-06
HLA-A02:135	4.04637e-08
HLA-A02:136	1.03182e-06
HLA-A02:137	2.02319e-07
HLA-A02:138	1.05995e-06
HLA-A02:139	4.04637e-08
HLA-A02:14	4.50325e-05
HLA-A02:141	9.82459e-07
HLA-A02:145	4.04637e-07
HLA-A02:146	9.82459e-07
HLA-A02:147	3.64173e-07
HLA-A02:148	6.06956e-07
HLA-A02:149	1.20966e-06
HLA-A02:15	1.25033e-06
HLA-A02:151	2.06365e-06
HLA-A02:152	1.45669e-07
HLA-A02:153	4.85565e-08
HLA-A02:154	8.6997e-07
HLA-A02:155	2.02319e-08
HLA-A02:156	6.4742e-08
HLA-A02:157	1.3353e-06
HLA-A02:158	1.3351e-06
HLA-A02:16	0.000386714
HLA-A02:160	1.41623e-07
HLA-A02:161	2.83246e-07
HLA-A02:162	1.09252e-07
HLA-A02:163	1.41623e-07
HLA-A02:164	1.01159e-07
HLA-A02:165	8.09274e-08
HLA-A02:166	6.06956e-08
HLA-A02:167	3.2371e-07
HLA-A02:168	6.06956e-08
HLA-A02:169	4.24869e-07
HLA-A02:17	0.00508956
HLA-A02:171	1.01159e-07
HLA-A02:172	2.02319e-08
HLA-A02:173	2.02319e-08
HLA-A02:174	2.02319e-08
HLA-A02:177	4.85565e-07
HLA-A02:18	1.89957e-05
HLA-A02:180	6.06956e-08
HLA-A02:182	4.04637e-08
HLA-A02:183	1.75613e-06
HLA-A02:186	2.02319e-07
HLA-A02:188	2.02319e-08
HLA-A02:189	1.41623e-07
HLA-A02:19	5.03381e-06
HLA-A02:191	3.43942e-07
HLA-A02:193	1.88156e-06
HLA-A02:194	6.33257e-07
HLA-A02:195	3.43942e-07
HLA-A02:197	0.000316232
HLA-A02:198	2.02319e-08
HLA-A02:199	4.04637e-08
HLA-A02:20	0.000229503
HLA-A02:200	2.02319e-08
HLA-A02:205	4.04637e-08
HLA-A02:206	2.02319e-08
HLA-A02:209	1.82087e-07
HLA-A02:21	3.59925e-06
HLA-A02:210	1.21391e-07
HLA-A02:211	2.61274e-06
HLA-A02:212	1.21391e-07
HLA-A02:213	1.41623e-07
HLA-A02:217	4.04637e-08
HLA-A02:22	0.000426261
HLA-A02:221	2.2255e-07
HLA-A02:223	2.02319e-08
HLA-A02:224	1.41623e-07
HLA-A02:226	1.03749e-06
HLA-A02:227	2.63014e-07
HLA-A02:230	6.06956e-07
HLA-A02:235	2.02319e-08
HLA-A02:24	2.17359e-05
HLA-A02:245	2.17573e-06
HLA-A02:246	4.04637e-08
HLA-A02:25	4.64119e-06
HLA-A02:251	9.56562e-07
HLA-A02:254	2.02319e-08
HLA-A02:255	8.09274e-08
HLA-A02:26	7.67354e-06
HLA-A02:263	8.09274e-09
HLA-A02:267	4.65333e-07
HLA-A02:268	1.63473e-06
HLA-A02:27	1.29051e-05
HLA-A02:270	3.03478e-07
HLA-A02:271	6.87883e-08
HLA-A02:272	1.01159e-07
HLA-A02:273	1.01159e-07
HLA-A02:274	1.01159e-07
HLA-A02:275	4.04637e-08
HLA-A02:276	4.04637e-08
HLA-A02:277	6.06956e-08
HLA-A02:278	6.06956e-08
HLA-A02:279	8.49738e-07
HLA-A02:28	5.67504e-06
HLA-A02:280	2.02319e-07
HLA-A02:281	2.7839e-06
HLA-A02:282	4.24869e-07
HLA-A02:283	2.02319e-08
HLA-A02:289	1.45669e-06
HLA-A02:29	3.32045e-06
HLA-A02:30	6.65857e-05
HLA-A02:300	6.06956e-08
HLA-A02:301	2.02319e-08
HLA-A02:303	2.60991e-06
HLA-A02:304	6.06956e-08
HLA-A02:31	2.40883e-07
HLA-A02:311	2.2255e-07
HLA-A02:312	2.02319e-08
HLA-A02:321	2.02319e-07
HLA-A02:33	1.01058e-05
HLA-A02:34	6.4661e-06
HLA-A02:35	2.87914e-05
HLA-A02:350	2.02319e-08
HLA-A02:36	6.60663e-05
HLA-A02:37	2.69893e-06
HLA-A02:38	3.59824e-06
HLA-A02:39	1.11275e-06
HLA-A02:392	7.08115e-07
HLA-A02:393	2.02319e-08
HLA-A02:40	5.64752e-06
HLA-A02:406	1.21391e-06
HLA-A02:42	3.31722e-06
HLA-A02:433	4.04637e-06
HLA-A02:434	2.02319e-06
HLA-A02:44	9.85494e-06
HLA-A02:448	1.01159e-06
HLA-A02:45	3.35849e-06
HLA-A02:46	8.65579e-06
HLA-A02:47	1.5018e-06
HLA-A02:48	2.35256e-06
HLA-A02:49	3.39955e-06
HLA-A02:50	8.71386e-07
HLA-A02:51	1.77636e-06
HLA-A02:52	1.69948e-06
HLA-A02:53	1.40466e-05
HLA-A02:54	1.46479e-06
HLA-A02:548	1.21391e-06
HLA-A02:55	4.16898e-06
HLA-A02:56	6.63605e-07
HLA-A02:57	2.2255e-07
HLA-A02:58	3.08131e-06
HLA-A02:59	2.02319e-08
HLA-A02:60	4.31707e-05
HLA-A02:61	1.21391e-07
HLA-A02:62	8.09274e-08
HLA-A02:63	8.53785e-07
HLA-A02:64	7.20072e-06
HLA-A02:648	2.02319e-08
HLA-A02:65	4.04637e-09
HLA-A02:669	1.21391e-06
HLA-A02:67	1.01159e-07
HLA-A02:68	8.09274e-09
HLA-A02:680	1.21391e-06
HLA-A02:695	2.02319e-08
HLA-A02:707	2.02319e-08
HLA-A02:73	4.04637e-08
HLA-A02:74	1.35594e-06
HLA-A02:76	8.6997e-07
HLA-A02:77	2.42782e-08
HLA-A02:79	2.2255e-07
HLA-A02:796	2.02319e-08
HLA-A02:80	6.06956e-08
HLA-A02:81	8.09274e-09
HLA-A02:84	2.24574e-06
HLA-A02:85	2.23085e-05
HLA-A02:86	1.52144e-06
HLA-A02:87	1.99082e-06
HLA-A02:88	2.02319e-08
HLA-A02:90	9.91361e-07
HLA-A02:92	6.06956e-08
HLA-A02:93	1.32907e-05
HLA-A02:94	4.04637e-08
HLA-A02:95	3.96544e-07
HLA-A02:96	2.95385e-07
HLA-A03:01	0.0634987
HLA-A03:02	0.0208558
HLA-A03:03	4.04637e-09
HLA-A03:04	9.63406e-05
HLA-A03:05	2.45198e-05
HLA-A03:06	5.60374e-07
HLA-A03:07	8.79115e-06
HLA-A03:08	1.51219e-05
HLA-A03:09	3.6211e-06
HLA-A03:10	1.35149e-06
HLA-A03:100	8.09274e-09
HLA-A03:102	2.02319e-08
HLA-A03:103	8.09274e-09
HLA-A03:105	2.02319e-08
HLA-A03:106	4.04637e-08
HLA-A03:107	2.2255e-07
HLA-A03:108	1.41623e-07
HLA-A03:111	2.02319e-08
HLA-A03:12	5.19554e-06
HLA-A03:120	2.02319e-08
HLA-A03:123	1.08746e-06
HLA-A03:124	2.02319e-08
HLA-A03:13	1.21391e-07
HLA-A03:14	4.81518e-07
HLA-A03:144	2.02319e-08
HLA-A03:15	1.90179e-07
HLA-A03:157	2.02319e-08
HLA-A03:16	9.95408e-07
HLA-A03:17	2.42782e-08
HLA-A03:18	6.87883e-08
HLA-A03:19	1.22565e-06
HLA-A03:20	5.15811e-06
HLA-A03:202	7.08115e-07
HLA-A03:22	1.20076e-06
HLA-A03:224	1.00836e-06
HLA-A03:23	2.83246e-08
HLA-A03:24	5.05797e-07
HLA-A03:25	1.13703e-06
HLA-A03:266	4.04637e-08
HLA-A03:27	2.02319e-08
HLA-A03:279	1.21391e-06
HLA-A03:28	4.04637e-08
HLA-A03:29	2.83246e-08
HLA-A03:30	6.06956e-08
HLA-A03:31	2.02319e-08
HLA-A03:32	6.06956e-08
HLA-A03:33	2.62164e-06
HLA-A03:38	2.02319e-08
HLA-A03:42	1.00029e-05
HLA-A03:46	2.83246e-08
HLA-A03:47	8.49738e-08
HLA-A03:48	3.31803e-07
HLA-A03:49	4.24869e-08
HLA-A03:50	1.01931e-05
HLA-A03:51	8.09274e-08
HLA-A03:53	4.04637e-08
HLA-A03:56	4.04637e-08
HLA-A03:59	4.04637e-08
HLA-A03:63	2.02319e-08
HLA-A03:64	6.06956e-09
HLA-A03:65	9.9217e-07
HLA-A03:66	2.02319e-09
HLA-A03:69	9.5373e-07
HLA-A03:73	6.06956e-08
HLA-A03:74	3.90475e-07
HLA-A03:77	8.09274e-09
HLA-A03:79	6.06956e-09
HLA-A03:81	2.42782e-07
HLA-A03:86	2.02319e-08
HLA-A03:87	2.02319e-08
HLA-A03:88	8.09274e-09
HLA-A03:89	6.06956e-08
HLA-A03:97	4.19265e-06
HLA-A03:98	2.02319e-08
HLA-A11:01	0.0857601
HLA-A11:02	0.00360746
HLA-A11:03	9.53633e-05
HLA-A11:04	0.000249083
HLA-A11:05	1.50136e-05
HLA-A11:06	1.44577e-05
HLA-A11:07	2.18504e-07
HLA-A11:08	4.19932e-06
HLA-A11:09	2.54574e-05
HLA-A11:10	1.1253e-05
HLA-A11:11	9.25311e-06
HLA-A11:117	2.02319e-08
HLA-A11:12	4.4709e-05
HLA-A11:122	1.00836e-06
HLA-A11:13	2.42782e-07
HLA-A11:14	3.43942e-07
HLA-A11:15	3.43942e-07
HLA-A11:150	2.02319e-08
HLA-A11:16	1.01159e-07
HLA-A11:160	2.02319e-08
HLA-A11:17	6.06956e-08
HLA-A11:18	1.8483e-06
HLA-A11:19	5.2785e-06
HLA-A11:20	2.8624e-06
HLA-A11:22	1.82087e-07
HLA-A11:221	4.04637e-08
HLA-A11:23	6.06956e-08
HLA-A11:24	1.85648e-06
HLA-A11:25	2.83246e-07
HLA-A11:263	2.10492e-06
HLA-A11:29	1.66185e-06
HLA-A11:30	3.15617e-07
HLA-A11:31	4.04637e-08
HLA-A11:32	1.01159e-07
HLA-A11:35	1.21391e-07
HLA-A11:37	5.05797e-07
HLA-A11:38	1.01159e-07
HLA-A11:39	5.13889e-07
HLA-A11:40	1.21027e-06
HLA-A11:43	1.01159e-06
HLA-A11:44	7.08115e-07
HLA-A11:47	8.49738e-08
HLA-A11:49	8.09274e-09
HLA-A11:52	5.13808e-07
HLA-A11:54	8.09274e-08
HLA-A11:57	1.01159e-07
HLA-A11:58	1.61855e-07
HLA-A11:59	2.02319e-07
HLA-A11:61	6.4742e-08
HLA-A11:65	8.09274e-08
HLA-A11:70	8.09274e-09
HLA-A11:96	6.06956e-08
HLA-A23:01	0.0298844
HLA-A23:02	7.32029e-06
HLA-A23:03	9.35885e-06
HLA-A23:04	1.06844e-05
HLA-A23:05	1.83659e-05
HLA-A23:06	6.00643e-06
HLA-A23:09	2.50066e-06
HLA-A23:10	6.4742e-07
HLA-A23:11	4.93819e-06
HLA-A23:12	1.94226e-07
HLA-A23:13	7.76903e-07
HLA-A23:14	1.00836e-06
HLA-A23:15	2.60991e-06
HLA-A23:16	5.56133e-06
HLA-A23:17	2.83319e-05
HLA-A23:20	1.05246e-06
HLA-A23:23	1.11275e-06
HLA-A23:24	3.2371e-07
HLA-A23:27	6.17241e-06
HLA-A23:28	4.04637e-08
HLA-A23:29	6.17646e-06
HLA-A23:30	8.49738e-07
HLA-A23:31	2.02319e-07
HLA-A23:39	1.02818e-06
HLA-A23:40	8.09274e-09
HLA-A24:02	0.110493
HLA-A24:03	0.00413398
HLA-A24:04	0.00252637
HLA-A24:05	8.53188e-05
HLA-A24:06	4.07144e-05
HLA-A24:07	0.00879967
HLA-A24:08	6.20869e-05
HLA-A24:10	0.000656978
HLA-A24:101	1.05206e-07
HLA-A24:103	2.02319e-08
HLA-A24:104	2.02319e-08
HLA-A24:105	2.02319e-08
HLA-A24:106	2.2255e-07
HLA-A24:109	2.75153e-06
HLA-A24:11	3.06027e-06
HLA-A24:110	6.06956e-08
HLA-A24:118	4.04637e-08
HLA-A24:121	1.01159e-07
HLA-A24:122	2.02319e-08
HLA-A24:13	2.93263e-05
HLA-A24:131	1.01159e-07
HLA-A24:138	1.41623e-07
HLA-A24:14	8.37296e-05
HLA-A24:145	6.27188e-07
HLA-A24:15	1.48097e-06
HLA-A24:162	8.09274e-08
HLA-A24:167	2.2255e-07
HLA-A24:168	2.02319e-08
HLA-A24:17	0.0025366
HLA-A24:176	4.04637e-08
HLA-A24:18	3.32935e-06
HLA-A24:19	2.83246e-07
HLA-A24:20	0.000330735
HLA-A24:206	2.02319e-08
HLA-A24:21	4.8168e-06
HLA-A24:22	6.2326e-05
HLA-A24:23	7.90884e-05
HLA-A24:238	2.02319e-08
HLA-A24:24	8.29506e-07
HLA-A24:25	8.66027e-05
HLA-A24:252	2.02319e-08
HLA-A24:256	3.43942e-07
HLA-A24:26	6.13432e-05
HLA-A24:27	3.14083e-06
HLA-A24:28	9.79121e-06
HLA-A24:286	2.02319e-08
HLA-A24:29	5.63255e-06
HLA-A24:30	0.000104161
HLA-A24:305	2.10492e-06
HLA-A24:31	6.86123e-06
HLA-A24:312	3.43942e-07
HLA-A24:314	9.97431e-07
HLA-A24:32	3.41231e-06
HLA-A24:324	1.82087e-06
HLA-A24:33	2.03209e-06
HLA-A24:34	2.42782e-07
HLA-A24:35	2.62205e-06
HLA-A24:353	2.48852e-05
HLA-A24:357	2.02319e-08
HLA-A24:359	2.02319e-08
HLA-A24:37	2.10411e-06
HLA-A24:38	4.65333e-07
HLA-A24:39	4.04637e-08
HLA-A24:42	1.01159e-06
HLA-A24:43	1.12085e-06
HLA-A24:45	3.2371e-07
HLA-A24:46	3.52034e-06
HLA-A24:47	1.29484e-07
HLA-A24:49	2.83246e-07
HLA-A24:50	1.82087e-07
HLA-A24:51	2.54314e-06
HLA-A24:52	3.03478e-07
HLA-A24:53	4.71807e-06
HLA-A24:55	4.11435e-06
HLA-A24:56	7.37998e-06
HLA-A24:57	1.09697e-06
HLA-A24:58	6.55512e-07
HLA-A24:59	8.09274e-09
HLA-A24:63	2.07498e-06
HLA-A24:64	1.21391e-06
HLA-A24:68	6.06956e-08
HLA-A24:69	2.02319e-08
HLA-A24:70	1.41623e-07
HLA-A24:71	1.61855e-08
HLA-A24:72	7.16208e-07
HLA-A24:73	2.63014e-07
HLA-A24:74	2.2255e-07
HLA-A24:77	6.06956e-08
HLA-A24:80	2.2255e-07
HLA-A24:81	1.88156e-07
HLA-A24:82	1.61855e-07
HLA-A24:88	1.15322e-06
HLA-A24:90	2.42782e-08
HLA-A24:93	9.82459e-07
HLA-A24:94	1.41623e-07
HLA-A24:95	2.15267e-06
HLA-A24:97	1.01159e-07
HLA-A25:01	0.0113562
HLA-A25:02	1.13067e-05
HLA-A25:03	1.21796e-06
HLA-A25:04	3.54816e-06
HLA-A25:05	6.7447e-06
HLA-A25:06	1.42432e-06
HLA-A25:08	1.7804e-07
HLA-A25:09	1.41623e-07
HLA-A25:10	1.49716e-07
HLA-A25:11	6.15049e-07
HLA-A25:12	1.61855e-07
HLA-A25:13	1.41623e-07
HLA-A25:14	2.02319e-07
HLA-A25:15	1.41623e-07
HLA-A25:16	1.41623e-07
HLA-A25:17	1.41623e-07
HLA-A25:18	1.41623e-07
HLA-A25:19	1.41623e-07
HLA-A25:20	1.41623e-07
HLA-A25:21	1.41623e-07
HLA-A25:22	1.41623e-07
HLA-A25:23	1.41623e-07
HLA-A25:24	1.41623e-07
HLA-A25:28	2.02319e-08
HLA-A26:01	0.042484
HLA-A26:02	0.00114037
HLA-A26:03	0.00081673
HLA-A26:04	2.59241e-05
HLA-A26:05	3.06999e-05
HLA-A26:06	3.18045e-06
HLA-A26:07	1.14284e-05
HLA-A26:08	0.000371708
HLA-A26:09	1.21325e-05
HLA-A26:10	4.62654e-06
HLA-A26:104	2.02319e-08
HLA-A26:11	3.2108e-06
HLA-A26:12	0.000136902
HLA-A26:13	1.78774e-06
HLA-A26:14	1.36363e-06
HLA-A26:15	7.36647e-06
HLA-A26:16	4.31015e-06
HLA-A26:161	2.02319e-08
HLA-A26:17	4.59081e-05
HLA-A26:18	9.28998e-06
HLA-A26:19	2.13791e-06
HLA-A26:20	7.54648e-06
HLA-A26:21	1.12337e-05
HLA-A26:23	2.02319e-08
HLA-A26:26	1.97261e-06
HLA-A26:27	2.54366e-05
HLA-A26:28	8.09274e-09
HLA-A26:29	2.41563e-05
HLA-A26:30	3.58104e-06
HLA-A26:31	5.26028e-08
HLA-A26:32	1.00831e-06
HLA-A26:33	2.02319e-07
HLA-A26:34	2.63014e-07
HLA-A26:35	1.72416e-06
HLA-A26:36	8.95867e-07
HLA-A26:37	2.02319e-08
HLA-A26:38	2.02319e-07
HLA-A26:39	3.52034e-07
HLA-A26:40	8.09274e-08
HLA-A26:42	2.02319e-08
HLA-A26:45	8.09274e-08
HLA-A26:49	2.81749e-06
HLA-A26:52	4.04637e-07
HLA-A26:54	2.02319e-08
HLA-A26:60	1.41623e-07
HLA-A26:64	2.02319e-08
HLA-A26:65	6.27188e-07
HLA-A26:67	9.91361e-07
HLA-A29:01	0.0128658
HLA-A29:02	0.0178975
HLA-A29:03	1.03414e-05
HLA-A29:04	1.57809e-06
HLA-A29:05	2.95729e-06
HLA-A29:07	2.83246e-08
HLA-A29:09	2.95385e-07
HLA-A29:10	4.98244e-05
HLA-A29:11	1.37221e-05
HLA-A29:12	3.77284e-06
HLA-A29:13	4.04637e-07
HLA-A29:14	4.04637e-08
HLA-A29:15	2.87292e-06
HLA-A29:16	2.02319e-08
HLA-A29:17	8.09274e-09
HLA-A29:18	4.04637e-08
HLA-A29:19	4.04637e-08
HLA-A29:20	1.17345e-07
HLA-A29:21	3.43942e-07
HLA-A29:22	2.02319e-07
HLA-A29:27	5.22306e-06
HLA-A29:29	5.22306e-06
HLA-A29:32	1.02818e-06
HLA-A29:34	6.06956e-08
HLA-A29:71	2.02319e-08
HLA-A29:90	2.02319e-08
HLA-A30:01	0.0262258
HLA-A30:02	0.0178377
HLA-A30:03	6.06956e-08
HLA-A30:04	0.00353826
HLA-A30:06	1.00087e-05
HLA-A30:07	1.66265e-05
HLA-A30:08	8.19795e-06
HLA-A30:09	1.56878e-05
HLA-A30:10	0.000193577
HLA-A30:103	7.08115e-07
HLA-A30:11	2.46019e-06
HLA-A30:12	1.80365e-05
HLA-A30:14	2.02319e-08
HLA-A30:15	0.000156785
HLA-A30:16	4.04637e-07
HLA-A30:17	2.30643e-07
HLA-A30:18	1.11538e-05
HLA-A30:19	1.09515e-05
HLA-A30:20	4.04637e-08
HLA-A30:22	8.09274e-09
HLA-A30:25	1.45669e-06
HLA-A30:26	8.28743e-05
HLA-A30:28	1.01159e-07
HLA-A30:29	5.9077e-07
HLA-A30:30	1.21391e-08
HLA-A30:31	2.02319e-08
HLA-A30:32	2.02319e-08
HLA-A30:35	2.02319e-08
HLA-A30:36	6.06956e-08
HLA-A30:40	1.21391e-07
HLA-A30:44	8.09274e-09
HLA-A30:47	8.09274e-08
HLA-A30:53	2.02319e-08
HLA-A30:76	3.43942e-07
HLA-A31:01	0.0261782
HLA-A31:02	4.92608e-05
HLA-A31:03	1.27461e-05
HLA-A31:04	0.000106704
HLA-A31:05	1.30293e-06
HLA-A31:06	1.93376e-05
HLA-A31:07	1.05206e-07
HLA-A31:08	0.00709301
HLA-A31:09	1.09416e-05
HLA-A31:10	6.11002e-07
HLA-A31:11	5.25602e-06
HLA-A31:119	1.21391e-05
HLA-A31:12	2.46428e-05
HLA-A31:13	7.53222e-07
HLA-A31:15	1.16639e-05
HLA-A31:16	4.22846e-06
HLA-A31:17	2.06648e-06
HLA-A31:18	6.87883e-07
HLA-A31:20	4.85565e-08
HLA-A31:24	2.02319e-07
HLA-A31:26	1.89755e-06
HLA-A31:27	1.70926e-06
HLA-A31:28	2.02319e-08
HLA-A31:29	1.44625e-06
HLA-A31:30	1.08746e-06
HLA-A31:32	5.66492e-07
HLA-A31:36	1.61855e-08
HLA-A31:38	2.02319e-08
HLA-A31:39	2.02319e-08
HLA-A31:40	8.90202e-08
HLA-A31:41	2.07457e-06
HLA-A31:42	8.09274e-08
HLA-A32:01	0.0272668
HLA-A32:02	1.78997e-05
HLA-A32:03	1.21747e-05
HLA-A32:04	1.93102e-05
HLA-A32:05	1.29686e-06
HLA-A32:06	4.93192e-06
HLA-A32:07	8.47715e-07
HLA-A32:08	4.85727e-06
HLA-A32:09	2.83246e-08
HLA-A32:106	4.05082e-06
HLA-A32:11	2.02319e-08
HLA-A32:13	3.04243e-06
HLA-A32:15	6.06956e-09
HLA-A32:16	3.64173e-07
HLA-A32:17	6.19095e-07
HLA-A32:18	8.76762e-06
HLA-A32:19	1.09252e-07
HLA-A32:20	1.36686e-06
HLA-A32:21	2.1409e-06
HLA-A32:22	1.28189e-06
HLA-A32:25	4.65333e-08
HLA-A32:26	2.02319e-08
HLA-A32:27	1.41623e-07
HLA-A32:28	4.04637e-08
HLA-A32:35	8.42773e-06
HLA-A32:37	2.02319e-08
HLA-A32:38	1.41623e-07
HLA-A32:41	8.42773e-06
HLA-A32:49	1.41623e-07
HLA-A32:52	2.02319e-08
HLA-A32:58	2.02319e-08
HLA-A32:62	2.02319e-08
HLA-A32:67	1.05246e-06
HLA-A32:92	2.02319e-08
HLA-A33:01	0.0152759
HLA-A33:03	0.03162
HLA-A33:04	1.24224e-06
HLA-A33:05	5.38184e-05
HLA-A33:06	1.61855e-07
HLA-A33:07	2.02319e-08
HLA-A33:08	4.04637e-07
HLA-A33:09	1.21391e-07
HLA-A33:10	3.50133e-06
HLA-A33:11	4.04637e-08
HLA-A33:12	2.77743e-06
HLA-A33:13	1.01159e-07
HLA-A33:16	0.00022126
HLA-A33:17	5.37449e-05
HLA-A33:19	6.06956e-08
HLA-A33:21	2.02319e-08
HLA-A33:22	2.02319e-07
HLA-A33:24	2.83246e-08
HLA-A33:25	4.17586e-06
HLA-A33:26	1.96492e-06
HLA-A33:27	2.02319e-07
HLA-A33:28	1.21391e-07
HLA-A33:30	1.02818e-06
HLA-A33:36	3.6947e-05
HLA-A33:43	2.42782e-08
HLA-A33:71	3.02507e-06
HLA-A34:01	0.00609241
HLA-A34:02	0.00374941
HLA-A34:03	3.00686e-06
HLA-A34:04	3.64173e-07
HLA-A34:05	8.51697e-05
HLA-A34:06	8.09274e-08
HLA-A34:07	2.02319e-08
HLA-A34:08	6.87883e-08
HLA-A34:09	4.04637e-08
HLA-A36:01	0.00275481
HLA-A36:02	3.37759e-06
HLA-A36:03	4.79181e-05
HLA-A36:04	8.66093e-06
HLA-A36:05	2.27293e-06
HLA-A43:01	3.37753e-05
HLA-A66:01	0.00664022
HLA-A66:02	0.000782626
HLA-A66:03	0.000192788
HLA-A66:04	4.53194e-07
HLA-A66:05	1.0472e-06
HLA-A66:06	8.09274e-09
HLA-A66:07	1.03911e-06
HLA-A66:09	2.63014e-07
HLA-A66:11	2.02319e-08
HLA-A66:13	6.87883e-07
HLA-A66:14	6.87883e-07
HLA-A66:17	2.06325e-06
HLA-A68:01	0.0268018
HLA-A68:02	0.0190335
HLA-A68:03	0.00127271
HLA-A68:04	1.63821e-05
HLA-A68:05	0.000207333
HLA-A68:06	1.76002e-05
HLA-A68:07	1.76166e-05
HLA-A68:08	1.24075e-05
HLA-A68:09	1.35533e-06
HLA-A68:10	2.13644e-05
HLA-A68:101	2.02319e-08
HLA-A68:12	1.60659e-05
HLA-A68:13	5.83932e-06
HLA-A68:14	8.09274e-08
HLA-A68:148	2.02319e-08
HLA-A68:15	2.2743e-05
HLA-A68:155	2.02319e-08
HLA-A68:158	2.02319e-08
HLA-A68:16	1.03182e-06
HLA-A68:17	4.38399e-06
HLA-A68:18	1.77375e-05
HLA-A68:19	7.73207e-07
HLA-A68:20	1.32397e-05
HLA-A68:22	2.58968e-07
HLA-A68:23	4.81518e-07
HLA-A68:24	1.39798e-05
HLA-A68:25	4.79495e-07
HLA-A68:26	1.3434e-06
HLA-A68:27	1.84515e-06
HLA-A68:28	1.5056e-06
HLA-A68:29	7.77253e-07
HLA-A68:30	2.14655e-05
HLA-A68:31	2.14458e-06
HLA-A68:32	2.02319e-08
HLA-A68:34	2.02319e-08
HLA-A68:35	6.9193e-07
HLA-A68:36	9.10434e-07
HLA-A68:37	1.77231e-06
HLA-A68:38	2.16157e-06
HLA-A68:39	4.04637e-08
HLA-A68:40	2.42782e-07
HLA-A68:41	2.2255e-07
HLA-A68:42	1.41623e-07
HLA-A68:44	1.01159e-07
HLA-A68:46	8.09274e-08
HLA-A68:54	2.02319e-08
HLA-A68:55	1.65901e-06
HLA-A68:57	1.21391e-07
HLA-A68:61	2.02319e-08
HLA-A68:65	2.02319e-07
HLA-A68:67	4.04637e-08
HLA-A68:68	4.04637e-08
HLA-A68:72	2.02319e-08
HLA-A68:73	2.02319e-07
HLA-A68:75	1.01159e-07
HLA-A68:77	8.09274e-08
HLA-A68:99	2.02319e-08
HLA-A69:01	0.00401942
HLA-A74:01	0.0059074
HLA-A74:02	7.45706e-06
HLA-A74:03	0.000605109
HLA-A74:04	6.4919e-07
HLA-A74:05	5.3268e-06
HLA-A74:06	4.14627e-06
HLA-A74:07	4.34732e-07
HLA-A74:08	9.40529e-07
HLA-A74:09	1.95348e-05
HLA-A74:10	6.89654e-07
HLA-A74:11	1.44081e-05
HLA-A74:12	1.63625e-07
HLA-A74:13	5.76355e-07
HLA-A74:14	1.13475e-06
HLA-A74:15	1.63625e-07
HLA-A74:16	5.07567e-07
HLA-A74:17	1.63625e-07
HLA-A74:18	1.63625e-07
HLA-A74:19	1.63625e-07
HLA-A74:20	1.63625e-07
HLA-A74:23	1.11275e-06
HLA-A80:01	0.000996552
HLA-A80:02	8.12916e-05
HLA-A80:03	3.03478e-07
HLA-B07:02	0.0561351
HLA-B07:03	1.17167e-05
HLA-B07:04	0.000166305
HLA-B07:05	0.0123914
HLA-B07:06	5.61494e-05
HLA-B07:07	2.88368e-05
HLA-B07:08	3.47067e-06
HLA-B07:09	5.12537e-05
HLA-B07:10	3.96337e-05
HLA-B07:102	1.27794e-07
HLA-B07:103	1.99678e-08
HLA-B07:107	2.7955e-07
HLA-B07:109	5.99035e-08
HLA-B07:11	5.50428e-06
HLA-B07:110	1.99678e-08
HLA-B07:111	1.19807e-07
HLA-B07:112	2.19646e-07
HLA-B07:113	2.59582e-07
HLA-B07:114	4.07344e-07
HLA-B07:115	4.5926e-07
HLA-B07:116	2.67569e-06
HLA-B07:117	3.39453e-07
HLA-B07:118	4.39293e-08
HLA-B07:12	3.30234e-06
HLA-B07:122	3.99357e-07
HLA-B07:124	9.58457e-08
HLA-B07:13	1.68904e-06
HLA-B07:138	1.99678e-07
HLA-B07:14	2.09585e-05
HLA-B07:149	1.99678e-08
HLA-B07:15	3.03831e-06
HLA-B07:153	1.99678e-08
HLA-B07:16	1.78273e-06
HLA-B07:165	1.99678e-08
HLA-B07:17	1.70814e-06
HLA-B07:18	2.41949e-06
HLA-B07:181	1.99678e-08
HLA-B07:19	9.9978e-07
HLA-B07:20	5.93432e-06
HLA-B07:21	4.39293e-08
HLA-B07:22	1.04232e-06
HLA-B07:23	2.06507e-06
HLA-B07:237	1.99678e-08
HLA-B07:24	1.45156e-07
HLA-B07:26	2.95783e-06
HLA-B07:27	6.44273e-07
HLA-B07:28	1.42934e-06
HLA-B07:29	8.92463e-08
HLA-B07:30	1.99678e-08
HLA-B07:31	7.48527e-06
HLA-B07:32	1.35521e-06
HLA-B07:33	5.18896e-06
HLA-B07:34	2.44197e-07
HLA-B07:35	4.84552e-06
HLA-B07:36	1.35462e-06
HLA-B07:37	5.8959e-06
HLA-B07:38	6.059e-06
HLA-B07:39	5.72977e-08
HLA-B07:40	3.79389e-07
HLA-B07:41	5.9643e-07
HLA-B07:42	7.08859e-07
HLA-B07:43	4.19325e-07
HLA-B07:46	7.98714e-09
HLA-B07:47	3.41091e-06
HLA-B07:48	9.78424e-07
HLA-B07:51	2.59582e-07
HLA-B07:53	1.01357e-06
HLA-B07:54	1.59743e-07
HLA-B07:55	1.59743e-08
HLA-B07:57	3.99357e-08
HLA-B07:62	4.19325e-07
HLA-B07:63	9.98392e-08
HLA-B07:64	7.98714e-09
HLA-B07:66	3.99357e-08
HLA-B07:67	5.99035e-08
HLA-B07:68	1.33765e-06
HLA-B07:70	4.79228e-08
HLA-B07:71	7.98714e-08
HLA-B07:73	5.99035e-08
HLA-B07:74	5.99035e-08
HLA-B07:75	7.98714e-09
HLA-B07:77	1.99678e-07
HLA-B07:80	8.58617e-07
HLA-B07:81	1.99678e-08
HLA-B07:85	1.01716e-06
HLA-B07:86	2.27633e-07
HLA-B07:87	1.39775e-07
HLA-B07:88	1.59743e-07
HLA-B07:91	1.99678e-08
HLA-B07:92	6.78907e-08
HLA-B07:94	1.99678e-08
HLA-B07:95	6.19003e-08
HLA-B07:96	1.91691e-07
HLA-B07:98	5.99035e-08
HLA-B08:01	0.0454405
HLA-B08:02	1.81429e-05
HLA-B08:03	1.51652e-05
HLA-B08:04	1.6422e-05
HLA-B08:05	1.99199e-05
HLA-B08:07	7.8274e-07
HLA-B08:09	1.54062e-05
HLA-B08:10	2.31627e-07
HLA-B08:11	7.98714e-09
HLA-B08:12	1.43632e-05
HLA-B08:13	1.76715e-06
HLA-B08:14	1.26636e-06
HLA-B08:15	3.99357e-08
HLA-B08:16	3.43866e-06
HLA-B08:161	1.99678e-08
HLA-B08:18	4.17208e-06
HLA-B08:20	9.6632e-06
HLA-B08:21	1.68872e-06
HLA-B08:22	1.39775e-07
HLA-B08:23	1.52634e-06
HLA-B08:24	1.02635e-06
HLA-B08:25	1.55749e-07
HLA-B08:26	2.7955e-08
HLA-B08:27	2.00357e-06
HLA-B08:28	3.27473e-07
HLA-B08:31	6.78907e-08
HLA-B08:33	1.02912e-05
HLA-B08:34	1.10141e-05
HLA-B08:35	1.19807e-07
HLA-B08:36	9.98392e-08
HLA-B08:37	3.39453e-07
HLA-B08:38	8.98553e-07
HLA-B08:39	3.99357e-08
HLA-B08:41	2.39614e-08
HLA-B08:42	1.99678e-08
HLA-B08:46	3.99357e-08
HLA-B08:52	2.27633e-07
HLA-B08:53	1.39775e-07
HLA-B08:55	3.99357e-08
HLA-B08:56	2.39614e-08
HLA-B08:62	1.99678e-08
HLA-B08:63	1.99678e-08
HLA-B08:66	2.7955e-08
HLA-B08:70	1.99678e-07
HLA-B08:71	1.99678e-08
HLA-B08:75	1.99678e-08
HLA-B08:97	5.99035e-08
HLA-B13:01	0.00977943
HLA-B13:02	0.0254225
HLA-B13:03	1.2408e-05
HLA-B13:04	3.09502e-06
HLA-B13:06	1.89695e-06
HLA-B13:07	1.69727e-05
HLA-B13:08	1.21824e-06
HLA-B13:09	2.41749e-06
HLA-B13:10	2.93088e-06
HLA-B13:11	6.58939e-07
HLA-B13:12	6.65503e-06
HLA-B13:14	6.19003e-07
HLA-B13:16	2.39614e-08
HLA-B13:19	5.99035e-08
HLA-B13:20	1.99678e-07
HLA-B13:21	1.99678e-07
HLA-B13:22	1.27254e-06
HLA-B13:23	5.55186e-08
HLA-B13:26	2.73232e-05
HLA-B13:32	7.98714e-09
HLA-B13:33	7.98714e-08
HLA-B13:34	2.51203e-07
HLA-B13:42	3.99357e-08
HLA-B14:01	0.00436568
HLA-B14:02	0.0270044
HLA-B14:03	0.000247188
HLA-B14:04	2.748e-05
HLA-B14:05	1.47884e-05
HLA-B14:06	2.02051e-05
HLA-B14:07	2.39614e-07
HLA-B14:08	1.24619e-06
HLA-B14:09	9.58457e-07
HLA-B14:10	7.98714e-08
HLA-B14:12	4.79228e-07
HLA-B14:13	1.18052e-05
HLA-B14:14	2.2364e-06
HLA-B14:15	2.21267e-06
HLA-B14:16	5.55186e-08
HLA-B14:17	3.99357e-08
HLA-B14:18	6.33667e-05
HLA-B14:19	1.99678e-08
HLA-B14:21	7.98714e-08
HLA-B14:23	1.41791e-06
HLA-B14:24	1.16151e-06
HLA-B14:25	1.17852e-05
HLA-B14:26	5.55186e-08
HLA-B14:30	3.99357e-08
HLA-B14:32	5.55186e-08
HLA-B14:33	3.99357e-08
HLA-B14:34	1.21824e-06
HLA-B14:35	5.55186e-08
HLA-B14:36	1.21824e-06
HLA-B14:37	1.21824e-06
HLA-B14:38	5.55186e-08
HLA-B15:01	0.0344695
HLA-B15:02	0.0126316
HLA-B15:03	0.00826198
HLA-B15:04	0.000189308
HLA-B15:05	0.000483857
HLA-B15:06	0.000290744
HLA-B15:07	0.00098262
HLA-B15:08	0.000650245
HLA-B15:09	0.000276024
HLA-B15:10	0.00372697
HLA-B15:105	1.99678e-08
HLA-B15:106	5.99035e-08
HLA-B15:107	3.99357e-09
HLA-B15:108	1.55829e-06
HLA-B15:109	4.79228e-07
HLA-B15:11	0.00189795
HLA-B15:110	3.99357e-07
HLA-B15:113	1.28593e-06
HLA-B15:114	3.19486e-07
HLA-B15:117	5.99035e-08
HLA-B15:12	0.000775092
HLA-B15:122	3.79389e-07
HLA-B15:123	7.98634e-06
HLA-B15:125	4.36497e-06
HLA-B15:128	4.79228e-07
HLA-B15:13	0.00101076
HLA-B15:131	1.99678e-08
HLA-B15:132	4.13334e-07
HLA-B15:133	1.99678e-08
HLA-B15:134	1.99678e-08
HLA-B15:135	2.39614e-06
HLA-B15:136	1.99678e-08
HLA-B15:137	1.99678e-08
HLA-B15:138	2.61579e-06
HLA-B15:139	1.99678e-08
HLA-B15:14	1.34927e-06
HLA-B15:141	2.65572e-06
HLA-B15:143	9.98392e-08
HLA-B15:145	2.7955e-08
HLA-B15:147	7.98714e-09
HLA-B15:15	0.000616693
HLA-B15:150	5.56763e-05
HLA-B15:153	1.6761e-06
HLA-B15:154	7.58778e-08
HLA-B15:156	3.59421e-07
HLA-B15:157	3.36618e-06
HLA-B15:158	1.99678e-08
HLA-B15:159	1.99678e-07
HLA-B15:16	0.00225816
HLA-B15:160	7.98714e-08
HLA-B15:162	1.49759e-06
HLA-B15:164	4.35299e-07
HLA-B15:167	1.99678e-08
HLA-B15:17	0.0110029
HLA-B15:170	4.5926e-07
HLA-B15:172	1.99678e-08
HLA-B15:173	1.99678e-08
HLA-B15:174	1.99678e-08
HLA-B15:175	6.78907e-07
HLA-B15:178	9.98392e-08
HLA-B15:18	0.00376091
HLA-B15:181	1.99678e-08
HLA-B15:184	1.39775e-07
HLA-B15:185	5.99035e-08
HLA-B15:188	3.99357e-08
HLA-B15:19	1.03873e-06
HLA-B15:191	1.99678e-07
HLA-B15:194	1.76291e-06
HLA-B15:20	2.3966e-05
HLA-B15:202	3.99357e-08
HLA-B15:207	1.99678e-08
HLA-B15:208	1.99678e-08
HLA-B15:209	1.99678e-07
HLA-B15:21	0.00168042
HLA-B15:211	7.98714e-09
HLA-B15:212	3.99357e-08
HLA-B15:219	1.99678e-07
HLA-B15:220	5.99774e-06
HLA-B15:223	2.99518e-07
HLA-B15:224	1.99678e-08
HLA-B15:229	6.98875e-07
HLA-B15:23	1.49052e-05
HLA-B15:237	1.99678e-08
HLA-B15:239	1.99678e-08
HLA-B15:24	0.000190751
HLA-B15:25	0.00232643
HLA-B15:26	1.0583e-06
HLA-B15:264	9.95197e-07
HLA-B15:27	0.000972012
HLA-B15:28	1.04743e-05
HLA-B15:29	0.000398096
HLA-B15:30	0.00022801
HLA-B15:31	0.000101117
HLA-B15:32	0.000218126
HLA-B15:33	4.59348e-05
HLA-B15:34	1.33688e-05
HLA-B15:35	0.0018973
HLA-B15:37	5.97059e-05
HLA-B15:373	1.99678e-08
HLA-B15:38	4.81956e-05
HLA-B15:39	0.000103693
HLA-B15:40	0.000113709
HLA-B15:406	1.99678e-08
HLA-B15:42	2.69366e-06
HLA-B15:43	1.59743e-08
HLA-B15:44	4.21322e-06
HLA-B15:45	3.06706e-06
HLA-B15:46	2.26707e-05
HLA-B15:47	2.51673e-05
HLA-B15:48	1.10594e-05
HLA-B15:50	9.98392e-08
HLA-B15:51	7.98714e-09
HLA-B15:52	1.03897e-05
HLA-B15:53	3.89972e-06
HLA-B15:54	1.02124e-05
HLA-B15:55	7.5119e-06
HLA-B15:56	7.28147e-06
HLA-B15:58	4.86183e-05
HLA-B15:61	1.14256e-06
HLA-B15:62	2.59582e-07
HLA-B15:63	9.16524e-06
HLA-B15:64	3.01514e-06
HLA-B15:65	1.06029e-06
HLA-B15:66	3.99357e-07
HLA-B15:67	1.20967e-05
HLA-B15:68	4.54668e-06
HLA-B15:69	8.78585e-08
HLA-B15:70	7.14489e-06
HLA-B15:71	1.38581e-05
HLA-B15:72	2.44257e-05
HLA-B15:73	9.5898e-06
HLA-B15:74	1.99678e-08
HLA-B15:75	5.4664e-06
HLA-B15:76	5.99035e-08
HLA-B15:78	2.55588e-07
HLA-B15:79	3.07505e-07
HLA-B15:80	1.26412e-05
HLA-B15:82	4.60762e-06
HLA-B15:83	4.79228e-07
HLA-B15:85	2.59582e-07
HLA-B15:86	3.99357e-08
HLA-B15:87	9.4408e-07
HLA-B15:88	3.59321e-06
HLA-B15:89	9.58457e-07
HLA-B15:90	4.54668e-06
HLA-B15:92	7.98714e-09
HLA-B15:93	7.98714e-09
HLA-B15:95	1.99678e-08
HLA-B15:98	3.99357e-08
HLA-B18:01	0.0399152
HLA-B18:02	0.000520546
HLA-B18:03	0.00027207
HLA-B18:04	3.62756e-05
HLA-B18:05	6.82409e-05
HLA-B18:06	1.00359e-05
HLA-B18:07	1.41628e-05
HLA-B18:08	2.47601e-07
HLA-B18:09	4.21841e-06
HLA-B18:10	7.98714e-09
HLA-B18:109	3.39453e-07
HLA-B18:11	3.80042e-06
HLA-B18:12	4.16415e-06
HLA-B18:13	2.99727e-06
HLA-B18:14	3.85683e-06
HLA-B18:15	3.99357e-08
HLA-B18:18	8.33562e-06
HLA-B18:19	2.41851e-06
HLA-B18:20	1.79631e-06
HLA-B18:22	3.99357e-07
HLA-B18:25	3.05109e-06
HLA-B18:26	1.0583e-06
HLA-B18:27	1.62998e-07
HLA-B18:28	2.77553e-06
HLA-B18:29	6.07023e-07
HLA-B18:30	2.39614e-08
HLA-B18:31	7.98714e-09
HLA-B18:32	1.39775e-07
HLA-B18:33	2.13696e-06
HLA-B18:34	3.07505e-07
HLA-B18:36	2.7955e-08
HLA-B18:37	1.47762e-07
HLA-B18:40	2.39614e-08
HLA-B18:43	1.99678e-08
HLA-B18:44	3.19486e-08
HLA-B18:49	1.99678e-08
HLA-B18:54	7.98714e-09
HLA-B18:60	1.59743e-07
HLA-B18:61	2.19646e-07
HLA-B18:63	1.99678e-07
HLA-B18:73	3.39453e-07
HLA-B18:97	9.95197e-07
HLA-B27:01	8.66766e-06
HLA-B27:02	0.00517463
HLA-B27:03	0.000490322
HLA-B27:04	0.00232178
HLA-B27:05	0.0159442
HLA-B27:06	0.00102916
HLA-B27:07	0.00102829
HLA-B27:08	2.39411e-05
HLA-B27:09	3.77115e-05
HLA-B27:10	8.99991e-06
HLA-B27:101	1.99678e-08
HLA-B27:11	1.01237e-06
HLA-B27:12	6.16308e-05
HLA-B27:127	1.19807e-06
HLA-B27:14	5.56702e-05
HLA-B27:142	1.99678e-08
HLA-B27:15	6.6071e-06
HLA-B27:16	7.98714e-09
HLA-B27:17	5.19164e-08
HLA-B27:18	1.99452e-06
HLA-B27:19	3.35807e-06
HLA-B27:20	6.92325e-06
HLA-B27:24	1.89695e-06
HLA-B27:25	3.99357e-07
HLA-B27:26	1.39775e-06
HLA-B27:27	1.89323e-06
HLA-B27:30	3.67908e-06
HLA-B27:32	4.79228e-08
HLA-B27:34	5.99035e-08
HLA-B27:35	3.99357e-08
HLA-B27:36	4.99196e-07
HLA-B27:37	1.99678e-07
HLA-B27:39	1.18409e-06
HLA-B27:40	9.98392e-08
HLA-B27:41	7.98714e-09
HLA-B27:42	6.07023e-07
HLA-B27:43	5.99035e-08
HLA-B27:46	2.19646e-07
HLA-B27:47	1.03833e-07
HLA-B27:48	3.99357e-08
HLA-B27:49	3.59421e-07
HLA-B27:51	5.99035e-08
HLA-B27:53	4.39293e-07
HLA-B27:54	9.18521e-07
HLA-B27:56	5.591e-08
HLA-B27:57	3.99357e-08
HLA-B27:59	1.99678e-07
HLA-B27:61	3.39453e-07
HLA-B27:63	1.99678e-07
HLA-B27:65	3.99357e-08
HLA-B27:66	1.99678e-07
HLA-B27:70	3.99357e-08
HLA-B27:73	1.99678e-08
HLA-B27:75	3.99357e-08
HLA-B27:78	5.99035e-08
HLA-B27:79	7.58778e-07
HLA-B27:80	1.99678e-08
HLA-B27:83	1.99678e-08
HLA-B35:01	0.0491933
HLA-B35:02	0.0117041
HLA-B35:03	0.0154027
HLA-B35:04	0.000285638
HLA-B35:05	0.00463206
HLA-B35:06	7.97485e-05
HLA-B35:08	0.0256844
HLA-B35:09	1.04032e-05
HLA-B35:10	3.69375e-05
HLA-B35:100	1.99678e-08
HLA-B35:102	2.61579e-06
HLA-B35:104	3.99357e-08
HLA-B35:109	2.15653e-07
HLA-B35:11	6.24928e-05
HLA-B35:112	3.59421e-07
HLA-B35:113	4.5926e-07
HLA-B35:115	1.59743e-07
HLA-B35:117	1.79711e-07
HLA-B35:12	0.00158701
HLA-B35:121	9.98392e-08
HLA-B35:125	5.99035e-08
HLA-B35:13	5.70202e-06
HLA-B35:132	9.98392e-08
HLA-B35:133	1.99678e-08
HLA-B35:135	5.99035e-08
HLA-B35:136	1.07826e-07
HLA-B35:14	0.000154669
HLA-B35:141	5.99035e-08
HLA-B35:148	7.98714e-09
HLA-B35:149	6.98875e-07
HLA-B35:15	3.44246e-06
HLA-B35:150	2.99518e-07
HLA-B35:151	1.19807e-07
HLA-B35:152	1.99678e-08
HLA-B35:154	1.99678e-08
HLA-B35:155	1.99678e-08
HLA-B35:156	7.18842e-07
HLA-B35:157	1.99678e-08
HLA-B35:158	7.58778e-07
HLA-B35:159	1.99678e-08
HLA-B35:16	2.11032e-05
HLA-B35:160	7.98714e-07
HLA-B35:162	7.98714e-09
HLA-B35:167	1.99678e-08
HLA-B35:17	0.000519865
HLA-B35:18	1.99678e-08
HLA-B35:183	1.99678e-08
HLA-B35:19	3.03651e-06
HLA-B35:20	0.000198657
HLA-B35:21	3.39877e-05
HLA-B35:22	3.82085e-05
HLA-B35:23	2.01446e-05
HLA-B35:235	9.95197e-07
HLA-B35:24	1.69986e-05
HLA-B35:242	1.99678e-08
HLA-B35:25	2.25679e-06
HLA-B35:259	1.99678e-08
HLA-B35:26	3.8063e-06
HLA-B35:27	1.8003e-05
HLA-B35:279	1.79711e-06
HLA-B35:28	2.81335e-05
HLA-B35:286	1.19807e-06
HLA-B35:29	2.5447e-06
HLA-B35:30	6.17162e-05
HLA-B35:31	5.16267e-05
HLA-B35:32	1.73114e-05
HLA-B35:33	2.39614e-08
HLA-B35:34	1.10885e-05
HLA-B35:35	9.98392e-07
HLA-B35:36	4.98332e-05
HLA-B35:37	3.72959e-06
HLA-B35:38	1.19008e-06
HLA-B35:39	1.59743e-07
HLA-B35:40	9.8122e-07
HLA-B35:41	2.76754e-06
HLA-B35:42	1.6773e-05
HLA-B35:43	0.00106215
HLA-B35:44	3.49078e-06
HLA-B35:45	2.95524e-07
HLA-B35:47	1.5535e-06
HLA-B35:48	1.55749e-06
HLA-B35:49	1.10087e-05
HLA-B35:51	3.05109e-06
HLA-B35:52	9.98392e-08
HLA-B35:55	2.65772e-06
HLA-B35:58	1.99678e-07
HLA-B35:59	2.05669e-06
HLA-B35:63	2.7955e-08
HLA-B35:64	9.98392e-07
HLA-B35:65	1.79711e-07
HLA-B35:66	3.99357e-07
HLA-B35:68	2.35621e-06
HLA-B35:69	3.99357e-08
HLA-B35:72	1.57387e-06
HLA-B35:74	5.19164e-07
HLA-B35:75	4.07344e-07
HLA-B35:77	2.77992e-06
HLA-B35:80	2.39614e-08
HLA-B35:81	1.59743e-07
HLA-B35:84	2.59582e-07
HLA-B35:87	1.99678e-08
HLA-B35:88	2.59582e-07
HLA-B35:92	3.39453e-07
HLA-B35:93	8.78585e-08
HLA-B35:95	8.78585e-08
HLA-B35:96	1.99678e-08
HLA-B35:98	7.98714e-09
HLA-B35:99	1.39775e-07
HLA-B37:01	0.00983844
HLA-B37:02	0.000211806
HLA-B37:03	3.08565e-05
HLA-B37:04	1.09891e-05
HLA-B37:05	3.52308e-06
HLA-B37:06	1.59743e-08
HLA-B37:07	5.87055e-07
HLA-B37:10	1.71723e-07
HLA-B37:16	5.15925e-07
HLA-B37:17	2.09622e-06
HLA-B37:19	7.98714e-09
HLA-B37:21	3.99357e-08
HLA-B37:22	5.99035e-08
HLA-B37:24	1.99678e-08
HLA-B37:42	1.99678e-08
HLA-B37:52	1.99678e-08
HLA-B37:62	1.99678e-08
HLA-B38:01	0.0295323
HLA-B38:02	0.00873262
HLA-B38:03	4.87215e-07
HLA-B38:04	4.5926e-07
HLA-B38:05	3.36858e-06
HLA-B38:06	1.2889e-05
HLA-B38:07	1.39775e-07
HLA-B38:08	5.99035e-08
HLA-B38:09	5.72009e-05
HLA-B38:10	9.98392e-08
HLA-B38:11	9.98392e-08
HLA-B38:12	2.19646e-07
HLA-B38:13	5.99035e-08
HLA-B38:14	6.38971e-08
HLA-B38:15	1.12379e-06
HLA-B38:17	1.99678e-08
HLA-B38:19	1.99678e-08
HLA-B38:20	1.19807e-07
HLA-B38:23	1.99678e-08
HLA-B38:24	1.99678e-08
HLA-B38:28	1.99678e-08
HLA-B38:29	8.00486e-06
HLA-B38:30	1.99678e-08
HLA-B39:01	0.0114451
HLA-B39:02	0.000459292
HLA-B39:03	6.32581e-05
HLA-B39:04	0.000101812
HLA-B39:05	0.002351
HLA-B39:06	0.0041407
HLA-B39:07	9.29957e-06
HLA-B39:08	0.000292382
HLA-B39:09	0.000296234
HLA-B39:10	0.00129155
HLA-B39:11	0.000178795
HLA-B39:112	1.19807e-06
HLA-B39:12	1.78383e-05
HLA-B39:13	3.08493e-05
HLA-B39:14	2.05548e-05
HLA-B39:15	8.253e-05
HLA-B39:16	5.57902e-07
HLA-B39:17	1.81877e-06
HLA-B39:18	1.19807e-07
HLA-B39:19	1.90261e-06
HLA-B39:20	7.70329e-06
HLA-B39:22	2.63576e-06
HLA-B39:23	1.06189e-05
HLA-B39:24	0.00040505
HLA-B39:25	5.19084e-06
HLA-B39:26	2.1757e-06
HLA-B39:27	2.28666e-05
HLA-B39:28	2.40103e-05
HLA-B39:29	6.69722e-07
HLA-B39:31	0.000211556
HLA-B39:33	7.98714e-08
HLA-B39:34	9.79223e-07
HLA-B39:35	2.83543e-07
HLA-B39:36	1.23841e-06
HLA-B39:37	1.03833e-06
HLA-B39:38	3.99357e-07
HLA-B39:39	1.83984e-06
HLA-B39:47	3.99357e-07
HLA-B39:49	6.19003e-07
HLA-B39:52	3.99357e-07
HLA-B39:54	1.47762e-07
HLA-B39:57	1.99678e-08
HLA-B39:64	1.99678e-08
HLA-B39:65	1.99678e-08
HLA-B39:99	3.39453e-07
HLA-B40:01	0.0409414
HLA-B40:02	0.023746
HLA-B40:03	0.000444835
HLA-B40:04	0.00032632
HLA-B40:05	0.00181552
HLA-B40:06	0.0095577
HLA-B40:07	9.1305e-06
HLA-B40:08	0.000299472
HLA-B40:09	2.76834e-06
HLA-B40:10	0.000609231
HLA-B40:102	2.19646e-07
HLA-B40:105	1.99678e-08
HLA-B40:106	1.99678e-07
HLA-B40:107	7.98714e-08
HLA-B40:108	1.99678e-08
HLA-B40:11	0.000113974
HLA-B40:110	2.19646e-07
HLA-B40:111	5.99035e-08
HLA-B40:113	3.99357e-08
HLA-B40:114	4.39293e-08
HLA-B40:117	9.98392e-08
HLA-B40:119	1.09823e-06
HLA-B40:12	0.000100006
HLA-B40:121	7.98714e-09
HLA-B40:122	3.99357e-07
HLA-B40:123	1.59743e-07
HLA-B40:124	3.99357e-07
HLA-B40:126	1.57147e-06
HLA-B40:128	9.98392e-08
HLA-B40:129	2.02474e-06
HLA-B40:13	5.39132e-07
HLA-B40:130	6.19003e-08
HLA-B40:134	2.19646e-07
HLA-B40:135	2.39614e-08
HLA-B40:136	1.39775e-07
HLA-B40:137	5.99035e-08
HLA-B40:14	1.49937e-05
HLA-B40:140	5.99035e-09
HLA-B40:146	9.98392e-08
HLA-B40:148	2.19646e-07
HLA-B40:15	3.99357e-08
HLA-B40:153	3.99357e-08
HLA-B40:157	1.99678e-07
HLA-B40:158	5.99035e-08
HLA-B40:16	2.88503e-05
HLA-B40:160	1.99678e-08
HLA-B40:162	1.19807e-07
HLA-B40:172	1.99678e-08
HLA-B40:18	2.32266e-06
HLA-B40:19	4.05148e-06
HLA-B40:197	1.99678e-08
HLA-B40:20	1.43667e-05
HLA-B40:200	1.99678e-08
HLA-B40:21	2.19007e-06
HLA-B40:22	1.99678e-08
HLA-B40:229	2.07745e-06
HLA-B40:23	4.93062e-05
HLA-B40:241	1.03873e-06
HLA-B40:25	4.99196e-07
HLA-B40:26	8.08977e-06
HLA-B40:27	6.02789e-05
HLA-B40:28	1.99678e-07
HLA-B40:287	1.19807e-06
HLA-B40:295	3.39453e-07
HLA-B40:30	6.1501e-07
HLA-B40:31	4.4728e-07
HLA-B40:32	1.61141e-06
HLA-B40:33	7.22836e-07
HLA-B40:34	1.59743e-08
HLA-B40:346	1.99678e-08
HLA-B40:35	1.59719e-05
HLA-B40:356	1.19807e-06
HLA-B40:36	3.14174e-06
HLA-B40:37	1.21804e-06
HLA-B40:38	2.33724e-06
HLA-B40:39	1.89295e-06
HLA-B40:40	2.74238e-05
HLA-B40:42	4.01434e-06
HLA-B40:43	3.47001e-06
HLA-B40:44	3.19486e-07
HLA-B40:45	1.99678e-07
HLA-B40:46	7.98714e-09
HLA-B40:47	3.99357e-08
HLA-B40:48	6.98875e-07
HLA-B40:49	6.32382e-06
HLA-B40:50	1.87834e-05
HLA-B40:51	9.6864e-07
HLA-B40:52	1.25797e-06
HLA-B40:53	1.01389e-05
HLA-B40:58	9.92003e-07
HLA-B40:59	7.98714e-09
HLA-B40:60	1.04671e-06
HLA-B40:63	4.19325e-07
HLA-B40:64	1.71085e-06
HLA-B40:65	1.35781e-07
HLA-B40:67	7.58778e-08
HLA-B40:70	3.48878e-06
HLA-B40:71	3.96202e-06
HLA-B40:72	5.99035e-08
HLA-B40:73	1.19807e-07
HLA-B40:74	1.00957e-06
HLA-B40:76	3.99357e-07
HLA-B40:78	3.19486e-07
HLA-B40:79	4.87215e-07
HLA-B40:80	1.10921e-06
HLA-B40:83	9.98392e-08
HLA-B40:87	1.59743e-08
HLA-B40:88	3.99357e-07
HLA-B40:89	5.47119e-07
HLA-B40:90	2.99518e-07
HLA-B40:94	4.43286e-07
HLA-B40:95	2.99518e-07
HLA-B40:99	5.39132e-07
HLA-B41:01	0.0128742
HLA-B41:02	0.00728681
HLA-B41:03	3.77532e-05
HLA-B41:04	4.19325e-07
HLA-B41:05	5.591e-08
HLA-B41:06	1.50018e-06
HLA-B41:07	1.93634e-05
HLA-B41:09	1.39775e-07
HLA-B41:10	1.99678e-08
HLA-B41:11	1.99678e-08
HLA-B41:14	2.26715e-06
HLA-B41:15	7.98714e-09
HLA-B41:16	4.79228e-08
HLA-B41:18	1.01816e-06
HLA-B42:01	0.00556475
HLA-B42:02	0.000812015
HLA-B42:04	7.8774e-07
HLA-B42:05	3.7338e-06
HLA-B42:06	8.07707e-07
HLA-B42:07	1.00739e-06
HLA-B42:08	2.23107e-07
HLA-B42:09	2.43075e-07
HLA-B42:10	1.63203e-07
HLA-B42:11	1.033e-07
HLA-B42:12	1.033e-07
HLA-B42:13	1.23268e-07
HLA-B42:14	1.033e-07
HLA-B42:15	1.033e-07
HLA-B42:16	1.033e-07
HLA-B42:17	1.033e-07
HLA-B42:18	1.033e-07
HLA-B42:19	1.033e-07
HLA-B42:20	1.033e-07
HLA-B44:02	0.0321845
HLA-B44:03	0.0478971
HLA-B44:04	0.000143362
HLA-B44:05	0.00190852
HLA-B44:06	4.13205e-05
HLA-B44:07	9.75629e-06
HLA-B44:08	1.00878e-05
HLA-B44:09	1.43447e-05
HLA-B44:10	0.000138853
HLA-B44:103	5.99035e-08
HLA-B44:104	1.99678e-08
HLA-B44:107	1.99678e-08
HLA-B44:108	6.78907e-08
HLA-B44:11	1.46495e-06
HLA-B44:111	7.98714e-09
HLA-B44:114	7.98714e-09
HLA-B44:115	1.99678e-08
HLA-B44:12	2.07666e-07
HLA-B44:120	5.91048e-07
HLA-B44:121	1.99678e-07
HLA-B44:122	1.99678e-08
HLA-B44:126	1.99678e-07
HLA-B44:13	1.60162e-06
HLA-B44:14	1.62201e-05
HLA-B44:146	1.99678e-08
HLA-B44:15	2.73372e-05
HLA-B44:16	6.36926e-07
HLA-B44:166	1.99678e-08
HLA-B44:17	3.74936e-06
HLA-B44:18	3.42688e-06
HLA-B44:197	3.39453e-07
HLA-B44:20	1.22922e-06
HLA-B44:21	1.00925e-05
HLA-B44:22	4.79228e-08
HLA-B44:23	2.87537e-07
HLA-B44:24	1.62863e-05
HLA-B44:25	2.04094e-06
HLA-B44:259	1.99678e-08
HLA-B44:26	8.62611e-07
HLA-B44:27	0.0003961
HLA-B44:28	2.4932e-05
HLA-B44:29	2.76876e-05
HLA-B44:30	6.23972e-06
HLA-B44:31	9.69639e-07
HLA-B44:32	5.591e-08
HLA-B44:33	3.99581e-07
HLA-B44:34	4.15555e-07
HLA-B44:35	1.23745e-05
HLA-B44:36	2.27633e-07
HLA-B44:37	3.27473e-07
HLA-B44:38	8.84518e-06
HLA-B44:39	3.99581e-07
HLA-B44:40	7.98714e-09
HLA-B44:41	6.78907e-08
HLA-B44:42	1.39775e-07
HLA-B44:43	2.27633e-07
HLA-B44:45	3.99357e-08
HLA-B44:47	2.19646e-07
HLA-B44:48	3.99357e-08
HLA-B44:50	1.34384e-06
HLA-B44:51	6.19003e-07
HLA-B44:53	7.98714e-09
HLA-B44:54	7.98714e-09
HLA-B44:55	7.98714e-09
HLA-B44:56	3.99357e-08
HLA-B44:57	1.99678e-08
HLA-B44:59	9.05342e-07
HLA-B44:60	2.7955e-07
HLA-B44:62	2.39614e-08
HLA-B44:63	7.98714e-09
HLA-B44:64	4.27312e-07
HLA-B44:65	1.99678e-08
HLA-B44:67	3.99357e-08
HLA-B44:68	1.99678e-08
HLA-B44:74	8.78585e-08
HLA-B44:76	2.87537e-07
HLA-B44:77	3.99357e-08
HLA-B44:79	9.02547e-07
HLA-B44:80	3.99357e-08
HLA-B44:82	7.98714e-08
HLA-B44:83	1.13817e-06
HLA-B44:84	1.39775e-07
HLA-B44:86	3.19486e-07
HLA-B44:87	5.99035e-08
HLA-B44:88	7.98714e-08
HLA-B44:89	1.99678e-08
HLA-B44:91	3.99357e-08
HLA-B44:92	2.7955e-08
HLA-B44:95	1.99678e-08
HLA-B44:96	3.59421e-08
HLA-B45:01	0.00793582
HLA-B45:02	2.78751e-06
HLA-B45:03	2.42659e-05
HLA-B45:04	1.55749e-07
HLA-B45:06	7.98714e-08
HLA-B46:01	0.0180415
HLA-B46:02	4.5651e-06
HLA-B46:03	3.62896e-08
HLA-B46:04	2.42458e-07
HLA-B46:05	3.62896e-08
HLA-B46:06	3.62896e-08
HLA-B46:07	2.55936e-07
HLA-B46:08	5.35486e-07
HLA-B46:09	2.42458e-07
HLA-B46:10	3.62896e-08
HLA-B46:11	1.62024e-06
HLA-B46:12	3.62896e-08
HLA-B46:13	2.204e-06
HLA-B46:14	3.62896e-08
HLA-B46:16	3.62896e-08
HLA-B46:17	2.42458e-07
HLA-B46:18	3.62896e-08
HLA-B46:19	3.62896e-08
HLA-B46:20	1.64021e-06
HLA-B46:21	1.36129e-07
HLA-B46:22	4.9555e-07
HLA-B46:23	3.62896e-08
HLA-B46:25	3.62896e-08
HLA-B46:26	3.62896e-08
HLA-B46:27	3.62896e-08
HLA-B46:29	1.03873e-06
HLA-B47:01	0.00168486
HLA-B47:02	1.64206e-05
HLA-B47:03	0.000103734
HLA-B47:04	3.1896e-07
HLA-B47:05	7.58253e-07
HLA-B47:06	2.27108e-07
HLA-B47:07	3.38928e-07
HLA-B47:08	2.39089e-07
HLA-B47:09	2.19121e-07
HLA-B48:01	0.00929291
HLA-B48:02	0.000156767
HLA-B48:03	0.000580911
HLA-B48:04	0.000135132
HLA-B48:05	4.88586e-06
HLA-B48:06	8.32386e-07
HLA-B48:07	2.61995e-05
HLA-B48:08	1.26169e-06
HLA-B48:10	2.73286e-07
HLA-B48:11	9.04636e-06
HLA-B48:12	1.65107e-06
HLA-B48:13	1.51529e-06
HLA-B48:14	2.53318e-07
HLA-B48:15	4.52997e-07
HLA-B48:16	3.53157e-07
HLA-B48:17	2.3335e-07
HLA-B48:18	2.3335e-07
HLA-B48:19	2.3335e-07
HLA-B48:20	2.3335e-07
HLA-B48:21	2.3335e-07
HLA-B48:22	2.3335e-07
HLA-B48:23	2.3335e-07
HLA-B48:24	6.34704e-07
HLA-B48:25	2.3335e-07
HLA-B48:26	2.3335e-07
HLA-B49:01	0.0206715
HLA-B49:02	2.4864e-06
HLA-B49:05	1.99678e-08
HLA-B49:10	2.59582e-07
HLA-B50:01	0.0184436
HLA-B50:02	0.00120545
HLA-B50:04	1.04984e-05
HLA-B50:05	8.81381e-07
HLA-B50:07	5.99035e-08
HLA-B50:08	3.99357e-08
HLA-B50:09	1.99678e-08
HLA-B50:12	2.39614e-07
HLA-B51:01	0.0556052
HLA-B51:02	0.00336445
HLA-B51:03	4.32181e-06
HLA-B51:04	2.08175e-05
HLA-B51:05	0.000248691
HLA-B51:06	0.00313969
HLA-B51:07	0.000573028
HLA-B51:08	0.00277696
HLA-B51:09	0.00013782
HLA-B51:10	9.15628e-05
HLA-B51:100	5.99035e-08
HLA-B51:102	1.99678e-08
HLA-B51:103	1.99678e-07
HLA-B51:105	5.99035e-08
HLA-B51:107	5.99035e-08
HLA-B51:109	1.99678e-08
HLA-B51:12	7.90205e-06
HLA-B51:122	1.99678e-08
HLA-B51:13	1.21584e-05
HLA-B51:14	1.51067e-05
HLA-B51:148	1.19807e-06
HLA-B51:15	9.18521e-07
HLA-B51:152	2.98559e-06
HLA-B51:16	2.93511e-07
HLA-B51:17	4.79228e-07
HLA-B51:179	1.99678e-08
HLA-B51:18	1.08825e-06
HLA-B51:19	7.94481e-06
HLA-B51:193	2.94705e-06
HLA-B51:20	8.0109e-06
HLA-B51:208	3.39453e-07
HLA-B51:21	5.91488e-05
HLA-B51:22	1.45085e-05
HLA-B51:23	6.22997e-07
HLA-B51:24	3.07505e-07
HLA-B51:26	1.38122e-06
HLA-B51:27	1.08825e-06
HLA-B51:28	1.65717e-07
HLA-B51:29	2.28466e-05
HLA-B51:31	2.04269e-06
HLA-B51:32	9.70437e-07
HLA-B51:33	1.39775e-07
HLA-B51:34	1.71842e-06
HLA-B51:36	2.42969e-06
HLA-B51:37	5.96357e-06
HLA-B51:38	1.55749e-07
HLA-B51:39	9.98392e-08
HLA-B51:40	1.75994e-06
HLA-B51:41	1.99678e-08
HLA-B51:42	1.74519e-06
HLA-B51:43	6.84897e-07
HLA-B51:44	1.99678e-08
HLA-B51:46	2.7955e-07
HLA-B51:49	1.35781e-07
HLA-B51:50	3.43447e-07
HLA-B51:53	1.81707e-07
HLA-B51:54	1.39775e-07
HLA-B51:55	1.04212e-06
HLA-B51:56	6.78907e-08
HLA-B51:61	1.15814e-07
HLA-B51:63	3.09562e-06
HLA-B51:64	7.18842e-07
HLA-B51:65	3.32025e-06
HLA-B51:66	1.99678e-08
HLA-B51:67	2.43608e-07
HLA-B51:68	4.39293e-07
HLA-B51:69	1.59743e-07
HLA-B51:70	1.99678e-07
HLA-B51:71	1.99678e-08
HLA-B51:72	6.19003e-08
HLA-B51:73	1.36301e-05
HLA-B51:75	1.31987e-06
HLA-B51:76	1.99678e-08
HLA-B51:79	5.591e-08
HLA-B51:80	1.99678e-08
HLA-B51:82	3.99357e-08
HLA-B51:83	2.19646e-07
HLA-B51:87	5.99035e-08
HLA-B51:88	3.99357e-09
HLA-B51:89	1.99678e-08
HLA-B51:90	1.59743e-08
HLA-B51:91	6.19003e-08
HLA-B51:92	9.98392e-08
HLA-B51:93	6.78907e-07
HLA-B51:95	3.99357e-09
HLA-B51:98	1.99678e-07
HLA-B52:01	0.0288763
HLA-B52:02	4.0974e-06
HLA-B52:03	1.35781e-06
HLA-B52:04	3.15476e-05
HLA-B52:05	5.02551e-06
HLA-B52:06	2.27933e-06
HLA-B52:07	1.01477e-06
HLA-B52:10	6.2699e-07
HLA-B52:11	1.74519e-06
HLA-B52:12	9.98392e-08
HLA-B52:16	5.99035e-08
HLA-B52:25	1.99678e-08
HLA-B52:30	6.77556e-06
HLA-B53:01	0.0193173
HLA-B53:02	7.06862e-06
HLA-B53:03	2.48116e-06
HLA-B53:04	4.02312e-06
HLA-B53:05	1.33164e-05
HLA-B53:06	2.47601e-07
HLA-B53:07	2.43608e-07
HLA-B53:08	3.31821e-05
HLA-B53:09	2.62774e-06
HLA-B53:10	4.56349e-05
HLA-B53:12	1.48158e-06
HLA-B53:13	1.46561e-06
HLA-B53:14	1.4608e-06
HLA-B53:15	1.39775e-07
HLA-B53:16	1.79711e-07
HLA-B53:19	3.99357e-07
HLA-B53:20	4.19325e-07
HLA-B53:21	3.99357e-07
HLA-B53:22	7.98714e-09
HLA-B53:24	1.59743e-07
HLA-B53:31	1.99678e-08
HLA-B54:01	0.00691
HLA-B54:02	1.11073e-07
HLA-B54:03	2.10912e-07
HLA-B54:04	1.112e-06
HLA-B54:05	1.31041e-07
HLA-B54:06	1.11073e-07
HLA-B54:07	3.30719e-07
HLA-B54:08	1.11073e-07
HLA-B54:09	1.11073e-07
HLA-B54:10	1.11073e-07
HLA-B54:11	1.11073e-07
HLA-B54:12	2.10912e-07
HLA-B54:13	1.11073e-07
HLA-B54:14	1.11073e-07
HLA-B54:15	1.11073e-07
HLA-B54:16	1.11073e-07
HLA-B54:18	1.11073e-07
HLA-B54:19	1.11073e-07
HLA-B54:20	2.3088e-07
HLA-B54:21	1.10947e-06
HLA-B54:22	1.11073e-07
HLA-B54:23	1.11073e-07
HLA-B54:24	1.11073e-07
HLA-B54:25	1.11073e-07
HLA-B54:26	1.11073e-07
HLA-B55:01	0.012184
HLA-B55:02	0.00543407
HLA-B55:03	3.4625e-05
HLA-B55:04	0.000100157
HLA-B55:05	1.31788e-07
HLA-B55:07	2.98216e-05
HLA-B55:09	2.15653e-07
HLA-B55:10	1.06828e-06
HLA-B55:11	9.58457e-08
HLA-B55:12	2.49804e-05
HLA-B55:13	1.19807e-07
HLA-B55:14	1.19807e-07
HLA-B55:15	1.26261e-05
HLA-B55:17	3.55428e-07
HLA-B55:18	6.99873e-06
HLA-B55:20	1.99678e-08
HLA-B55:21	1.33825e-06
HLA-B55:23	2.00477e-06
HLA-B55:24	2.39614e-08
HLA-B55:25	7.66765e-07
HLA-B55:28	3.59421e-08
HLA-B55:29	2.7955e-08
HLA-B55:31	4.07344e-07
HLA-B55:33	3.99357e-08
HLA-B55:34	9.98392e-08
HLA-B55:35	1.99678e-08
HLA-B55:41	2.19646e-07
HLA-B55:45	3.99357e-08
HLA-B55:46	1.02395e-06
HLA-B55:49	6.78907e-07
HLA-B56:01	0.00562485
HLA-B56:02	0.000357181
HLA-B56:03	0.000182545
HLA-B56:04	0.00126002
HLA-B56:05	8.35397e-06
HLA-B56:06	1.49382e-06
HLA-B56:07	3.58046e-06
HLA-B56:08	8.47859e-07
HLA-B56:09	7.15073e-07
HLA-B56:10	8.19078e-06
HLA-B56:11	1.48184e-06
HLA-B56:12	2.7578e-07
HLA-B56:13	1.05053e-06
HLA-B56:14	2.46565e-06
HLA-B56:15	1.48184e-06
HLA-B56:16	7.55008e-07
HLA-B56:17	2.83767e-07
HLA-B56:18	2.7578e-07
HLA-B56:19	2.7578e-07
HLA-B56:20	3.3069e-06
HLA-B56:21	3.75619e-07
HLA-B56:22	8.74815e-07
HLA-B56:23	3.75619e-07
HLA-B56:25	3.35683e-07
HLA-B56:26	3.35683e-07
HLA-B56:27	3.99357e-08
HLA-B56:41	1.99678e-08
HLA-B57:01	0.0216662
HLA-B57:02	0.00148422
HLA-B57:03	0.00478519
[truncated: 655 more rows]
