# Supplementary material for: NetMHCpan-4.2: improved prediction of CD8+ epitopes by use of transfer learning and structural features
Source: Front Immunol. 2025 Aug 7;16:1616113. doi: 10.3389/fimmu.2025.1616113 (PMC12367478; doi:10.3389/fimmu.2025.1616113)
Supplement: Supplementary Table 5 — Overview of peptide-MHC structures obtained from the PDB database used for calculating positional and amino-acid specific interaction frequencies. The table is provided in the external file ‘table_s5.xlsx’. [file Table5.xlsx]

## Sheet: Sheet1
Supplementary table 5: Overview of peptide-MHC structures obtained from the PDB database used for calculating positional and amino-acid specific interaction frequencies.
PDB ID	Peptide length
1BII	10
1DDH	10
1HHH	10
1I4F	10
1JF1	10
1JGD	10
1N3N	10
1QVO	10
1TMC	10
1WBX	10
1WBY	10
1YN6	10
1YN7	10
2AXF	10
2AXG	10
2BSS	10
2CLR	10
2GT9	10
2HN7	10
3BH8	10
3BH9	10
3BHB	10
3DX6	10
3DX7	10
3DX8	10
3E6H	10
3ECB	10
3FQN	10
3FQR	10
3GIV	10
3I6K	10
3L3H	10
3MGO	10
3MGT	10
3MRM	10
3MRN	10
3MRO	10
3MRP	10
3MRQ	10
3MRR	10
3NFN	10
3OX8	10
3OXR	10
3OXS	10
3RL2	10
3RWI	10
3UTQ	10
3VRI	10
3VRJ	10
3VXN	10
3VXO	10
3VXP	10
3WL9	10
3WLB	10
4F7M	10
4F7P	10
4G8I	10
4G9D	10
4GKN	10
4GKS	10
4JFO	10
4JFP	10
4JFQ	10
4Z78	10
5C0D	10
5C0E	10
5C0F	10
5C0G	10
5C0I	10
5C0J	10
5F7D	10
5FDW	10
5GRD	10
5GSB	10
5GSV	10
5GSX	10
5HGD	10
5HGH	10
5JWE	10
5KD4	10
5N1Y	10
5T6W	10
5T6X	10
5V5L	10
5V5M	10
5VZ5	10
5WEU	10
5WJL	10
5WJN	10
5WMP	10
6AMT	10
6AT9	10
6BXQ	10
6D29	10
6EI2	10
6G3J	10
6G3K	10
6H6D	10
6H6H	10
6IEX	10
6JTN	10
6JTO	10
6MPP	10
6NPR	10
6O51	10
6O53	10
6P23	10
6P27	10
6P2F	10
6PYL	10
6TRN	10
6UJ7	10
6UJ8	10
6ULK	10
6V2O	10
6V2P	10
6WZY	10
7CIQ	10
7CIR	10
7DYN	10
7JYU	10
7M8S	10
7N5Q	10
7OW3	10
7OW4	10
7Q98	10
7S8Q	10
7S8S	10
7UR1	10
8DVG	10
8F7M	10
8JHV	10
8JHW	10
8RBU	10
8RCV	10
8REF	10
8RH6	10
8RHQ	10
1JPF	11
1ZSD	11
2BVO	11
2BVQ	11
2FYY	11
2FZ3	11
2HJK	11
2HJL	11
2NW3	11
2XFX	11
2YPK	11
3LN5	11
3RWD	11
3VCL	11
4LNR	11
4MJ5	11
4MJ6	11
4PR5	11
4PRA	11
4PRB	11
4PRD	11
4PRE	11
4PRN	11
4ZUS	11
5D9S	11
5EOT	11
5FA4	11
5WWI	11
5WWJ	11
5WWU	11
5WXC	11
5WXD	11
6D2B	11
6D2R	11
6VPZ	11
6X00	11
7JYX	11
7MJ7	11
8TUB	11
2X4N	12
3BW9	12
4JQX	12
4NO2	12
4ZUT	12
4ZUV	12
4ZUW	12
5DDH	12
5T6Y	12
6LF8	12
6LF9	12
6NF7	12
6PBH	12
7MJ8	12
8ESA	12
8ESB	12
8XG2	12
8XKE	12
1ED3	13
1ZHK	13
1ZHL	13
3KWW	13
3VFM	13
3VFN	13
3VFO	13
3VFP	13
3VFR	13
3VFS	13
3VFT	13
3VFU	13
3VFV	13
3VFW	13
6AT5	13
6VQE	13
1XH3	14
6VQ2	14
